# Supplementary material for: T Cell Activators Exhibit Distinct Downstream Effects on Chimeric Antigen Receptor T Cell Phenotype and Function
Source: Immunohorizons. 2024 Jun 10;8(6):404–14. doi: 10.4049/immunohorizons.2400008 (PMC11220740; doi:10.4049/immunohorizons.2400008)
Supplement: Supplementary Table 1 (CSV) [file IH_2400008_Supplemental_2.csv]

GeneSymbol	Cluster
PPT2	cluster1
NRL	cluster1
CD9	cluster1
CCL26	cluster1
PLA2G4B	cluster1
AREG	cluster1
STAT1	cluster1
NFAT5	cluster1
PYCR2	cluster1
SLC3A2	cluster1
TNFRSF10B	cluster1
TGIF2	cluster1
PIK3R2	cluster1
NRF1	cluster1
SGK3	cluster1
RARG	cluster1
IRF9	cluster1
IL6R	cluster1
RNASEL	cluster1
CD163	cluster1
MINOS1	cluster1
TOLLIP	cluster1
BID	cluster1
NR3C1	cluster1
TRIM22	cluster1
CD45RA	cluster1
RDH5	cluster1
MCAT	cluster1
LEFTY1	cluster1
CXCR5	cluster1
IFNB1	cluster1
CD22	cluster1
IFIT1	cluster1
IL1R1	cluster1
HSD11B1	cluster1
IL36A	cluster1
MMP2	cluster1
NOTCH2	cluster1
IFNGR2	cluster1
CCL13	cluster1
TRBV11.3	cluster1
CXCL14	cluster1
TRIM10	cluster1
CXCL12	cluster1
FCRL2	cluster1
CTNNA1	cluster1
STAT3	cluster1
IL1A	cluster1
JUNB	cluster1
EBI3	cluster1
NCR2	cluster1
MYL9	cluster1
ALDH1L1	cluster1
IL11	cluster1
CCL25	cluster1
PNOC	cluster1
CARD10	cluster1
CX3CL1	cluster1
AHR	cluster1
PML	cluster1
ENTPD2	cluster1
TRAF3	cluster1
BCL6	cluster1
LILRA5	cluster1
IFNGR1	cluster1
STAT2	cluster1
IRF1	cluster1
PRKCD	cluster1
EGF	cluster1
IL15	cluster1
LNX1	cluster1
CLDN7	cluster1
TNFSF13B	cluster1
CEACAM3	cluster1
CLCF1	cluster1
CMKLR1	cluster1
SLAMF7	cluster1
KLRD1	cluster1
TRBV6.4	cluster1
CD1A	cluster1
NFKBIA	cluster1
TICAM1	cluster1
NFKB2	cluster1
CXCL11	cluster1
TRDV1	cluster1
CCL20	cluster1
CXCL9	cluster1
CXCL10	cluster1
CD19	cluster1
CLDN3	cluster1
SERINC4	cluster1
ABCF1	cluster1
CPA3	cluster1
IL17C	cluster1
IL12B	cluster1
FPR1	cluster1
IL24	cluster1
TRGV9	cluster1
GZMK	cluster1
PSPH	cluster1
SPIB	cluster1
DLL1	cluster1
CCL1	cluster1
BTBD6	cluster1
PYCR3	cluster1
CD160	cluster1
CCR6	cluster1
KLRF1	cluster1
ZBTB16	cluster1
KLRB1	cluster1
RORC	cluster1
CD1D	cluster1
CD300E	cluster1
IL7	cluster1
TRGV4	cluster1
CLDN4	cluster1
TCL1A	cluster1
SIGLEC5	cluster1
SLC2A2	cluster1
TRIM31	cluster1
IL25	cluster1
FAM30A	cluster1
OASL	cluster1
TNFRSF17	cluster1
PTGS2	cluster1
LTB	cluster1
IL17A	cluster1
IL37	cluster1
MS4A1	cluster1
IRF7	cluster1
IFIT3	cluster1
XAF1	cluster1
USP18	cluster1
OAS3	cluster1
OAS2	cluster1
ADAR	cluster1
MX1	cluster1
NCAM1	cluster1
IFI35	cluster1
IRF8	cluster1
IL1F10	cluster1
IL18	cluster1
IL6	cluster1
TLR9	cluster1
HDC	cluster1
ICAM1	cluster1
CDKN1A	cluster1
OAS1	cluster1
IFI6	cluster1
ISG15	cluster1
IRF5	cluster1
CCL22	cluster1
IL9	cluster1
IL3	cluster1
G6PD	cluster1
CD33	cluster1
LILRA1	cluster1
CXCL6	cluster1
CLDN23	cluster1
PTGS1	cluster1
CD209	cluster1
IL18BP	cluster1
CD276	cluster1
TYROBP	cluster1
IFI30	cluster1
CD40	cluster1
LILRB3	cluster1
CD300LF	cluster1
CXCL16	cluster1
CYBB	cluster1
LILRB4	cluster1
SRC	cluster1
CSF2RA	cluster1
FCAR	cluster1
CCL24	cluster1
S100A12	cluster1
CXCL2	cluster1
TLR2	cluster1
IDO1	cluster1
LILRB2	cluster1
MMP9	cluster1
IL1B	cluster1
CXCL1	cluster1
CCL8	cluster1
CCL7	cluster1
CXCL3	cluster1
CCL2	cluster1
CXCL8	cluster1
CXCL5	cluster1
IL3RA	cluster1
PTCD1	cluster1
NOTCH1	cluster1
SLC27A3	cluster1
GFM1	cluster1
ACVR1B	cluster1
CCL21	cluster1
LAMP1	cluster1
VAV3	cluster1
FOS	cluster1
CCL16	cluster1
IFNA1	cluster1
TOMM6	cluster1
TREM1	cluster1
JAG1	cluster1
RARB	cluster1
PDPN	cluster1
CD300C	cluster1
C3	cluster1
IL10	cluster1
CSF3R	cluster1
HK3	cluster1
CD14	cluster1
CTNND1	cluster1
IL1RN	cluster1
IFITM3	cluster1
CTSD	cluster1
TLR4	cluster1
MS4A4A	cluster1
CD68	cluster1
KLRK1	cluster2
GFER	cluster2
TRDV3	cluster2
GRK4	cluster2
IRF6	cluster2
TYK2	cluster2
IL36RN	cluster2
CCL18	cluster2
IL27	cluster2
PDCD1	cluster2
TRAV7	cluster2
COLEC12	cluster2
TRBV2	cluster2
TRBV29.1	cluster2
CCL19	cluster2
CPT1B	cluster2
ATG7	cluster2
CD84	cluster2
CREB1	cluster2
RDH14	cluster2
RAI1	cluster2
USP15	cluster2
CHMP4A	cluster2
SMURF1	cluster2
SOCS5	cluster2
COX19	cluster2
STAT6	cluster2
TGFBR2	cluster2
CHMP3	cluster2
TRBV30	cluster2
TPSAB1.B2	cluster2
TRAV9.1	cluster2
NRDE2	cluster2
GLS	cluster2
ARAF	cluster2
RORA	cluster2
MAP2K7	cluster2
FYN	cluster2
PPARA	cluster2
SOS2	cluster2
CXCR4	cluster2
IFIT2	cluster2
GLS2	cluster2
RPL23	cluster2
OMA1	cluster2
MTHFR	cluster2
DVL2	cluster2
NFATC2IP	cluster2
IKBKE	cluster2
SP100	cluster2
WDR45	cluster2
ACVR2A	cluster2
CALM1	cluster2
PPP3CA	cluster2
MTOR	cluster2
SKP1	cluster2
DAP3	cluster2
PPARD	cluster2
PLCB3	cluster2
IL20	cluster2
CCL14	cluster2
STAT4	cluster2
FOXP3	cluster2
SERPINB9	cluster2
MTHFS	cluster2
ANGPT2	cluster2
IL31	cluster2
COX4I1	cluster2
MAP3K7	cluster2
DGLUCY	cluster2
JAK1	cluster2
TRAT1	cluster2
CD247	cluster2
PIK3C3	cluster2
FOXO1	cluster2
MAX	cluster2
CASP8	cluster2
NFATC1	cluster2
TRBV5.4	cluster2
TRAV41	cluster2
TRBV20.1	cluster2
TRBV5.5	cluster2
MYC	cluster2
ALDH8A1	cluster2
TAOK2	cluster2
CXCL13	cluster2
MS4A2	cluster2
TRBV10.1	cluster2
MAML3	cluster2
TBP	cluster2
TRAV11	cluster2
IL33	cluster2
STK11	cluster2
CD6	cluster2
CD200	cluster2
CLDN1	cluster2
IL2	cluster2
DHFR2	cluster2
ICOSLG	cluster2
TRBV12.3	cluster2
TRBV12.5	cluster2
SEC22B	cluster2
STAT5A	cluster2
CCR7	cluster2
TRBV6.8	cluster2
RPL3	cluster2
IL6ST	cluster2
SLC2A11	cluster2
ACVR1C	cluster2
IGF1R	cluster2
TRBV15	cluster2
TRBV19	cluster2
TRBV14	cluster2
PTPRC	cluster2
IL16	cluster2
LAT	cluster2
SERINC3	cluster2
HLA.E	cluster2
MR1	cluster2
PRKAB2	cluster2
TRBV25.1	cluster2
IL23A	cluster2
SMAD3	cluster2
TRAF6	cluster2
RELA	cluster2
CDC26	cluster2
IFNAR1	cluster2
CTNNB1	cluster2
PROCR	cluster2
TRBV16	cluster2
TSC2	cluster2
SERINC1	cluster2
ATG14	cluster2
MAML2	cluster2
TRIM33	cluster2
IL7R	cluster2
APC	cluster2
TCF7	cluster2
TRBV7.4	cluster2
FNIP1	cluster2
ACAD10	cluster2
FLCN	cluster2
ALDH3A2	cluster2
NPRL3	cluster2
IRF3	cluster2
STK11IP	cluster2
IDO2	cluster2
PPARGC1A	cluster2
ERAP2	cluster3
DIABLO	cluster3
POLR2A	cluster3
CCL5	cluster3
CD8A	cluster3
TRBV13	cluster3
TBC1D10B	cluster3
IL4	cluster3
PDHA1	cluster3
IL19	cluster3
CEACAM1	cluster3
CSF2	cluster3
CD80	cluster3
IL22	cluster3
IL26	cluster3
IL17F	cluster3
IL13	cluster3
IL5	cluster3
CCL17	cluster3
IL36G	cluster3
GARS	cluster3
GOT1	cluster3
BATF3	cluster3
IDH3A	cluster3
MTHFD1L	cluster3
SLC7A5	cluster3
PYCR1	cluster3
IL23R	cluster3
TP53	cluster3
LTA	cluster3
TNF	cluster3
ACSL5	cluster3
ACACA	cluster3
PDGFRA	cluster3
OAZ1	cluster3
CD86	cluster3
HLA.DRA	cluster3
HLA.DRB1	cluster3
IL12RB1	cluster3
TRGC2	cluster3
CTSW	cluster3
CXCR6	cluster3
SDHB	cluster3
PPAT	cluster3
BATF	cluster3
LAG3	cluster3
ENTPD1	cluster3
NAA20	cluster3
TIMM23	cluster3
GART	cluster3
NDUFAB1	cluster3
NME1	cluster3
GZMA	cluster3
IFNG	cluster3
TIMM17A	cluster3
GZMB	cluster3
FASN	cluster3
AKT1	cluster3
NMT1	cluster3
TFAM	cluster3
RAE1	cluster3
HMGCR	cluster3
IL12A	cluster3
CSF3	cluster3
TRAV34	cluster3
HLA.DQA1	cluster3
TRAV12.2	cluster3
LPAR6	cluster3
MDFIC	cluster3
MFN2	cluster3
AFDN	cluster3
DUSP1	cluster3
TRGC1	cluster3
KLRG1	cluster3
NCR1	cluster3
EOMES	cluster3
CCL4.L1	cluster3
TNFSF9	cluster3
FOSB	cluster3
TRIM26	cluster3
CCR5	cluster3
FASLG	cluster3
TOX	cluster3
FCGR3A.B	cluster3
CCL3.L1	cluster3
PSMA3	cluster3
HSPA9	cluster3
HSPE1	cluster3
PIK3R3	cluster3
KIR3DL1.2	cluster3
TRDV2	cluster3
TRDC	cluster3
XCL1.2	cluster3
SMARCA4	cluster3
CCL27	cluster3
JUN	cluster3
RAG2	cluster3
CCL23	cluster3
CD244	cluster3
OAT	cluster3
GRPEL1	cluster3
TFB2M	cluster3
BLK	cluster3
GZMM	cluster3
SMAD5	cluster3
TRGV3.5	cluster3
TIGIT	cluster3
GNLY	cluster3
PRF1	cluster3
RUNX3	cluster3
TBX21	cluster3
KLRC1.2	cluster3
NKG7	cluster3
TRGV8	cluster3
TRGV2	cluster3
TNFRSF9	cluster3
GZMH	cluster3
CX3CR1	cluster3
IKZF2	cluster3
TRAV1.2	cluster3
B3GAT1	cluster3
DHRS4	cluster4
TRAV29	cluster4
TRAV36	cluster4
TRAV40	cluster4
TRAV3	cluster4
CD69	cluster4
CPT1A	cluster4
SLC25A20	cluster4
CDC42	cluster4
VAV1	cluster4
NDUFB9	cluster4
UBA5	cluster4
PTGER2	cluster4
ID2	cluster4
TGFBR1	cluster4
ITGAM	cluster4
ITGB2	cluster4
LAIR1	cluster4
CCR2	cluster4
TRBV6.2	cluster4
TRBV18	cluster4
TRBV7.3	cluster4
TRBV7.2	cluster4
HADHB	cluster4
TRIM34	cluster4
TRBV6.6	cluster4
CD28	cluster4
TRAV9.2	cluster4
CD4	cluster4
TRBV10.2	cluster4
SELPLG	cluster4
TRAV17	cluster4
TRAV2	cluster4
TRAV24	cluster4
TRAV21	cluster4
UBE2F	cluster4
TRAV26.2	cluster4
NT5E	cluster4
TRAV39	cluster4
TRAV8.6	cluster4
SELL	cluster4
ATP5PD	cluster4
JAK2	cluster4
IL21R	cluster4
CTLA4	cluster4
SOCS2	cluster4
IL2RG	cluster4
PTGER4	cluster4
PRKCB	cluster4
CD3D	cluster4
TRAV27	cluster4
CD96	cluster4
WAS	cluster4
PRDM1	cluster4
ATP5MG	cluster4
LCK	cluster4
HDAC8	cluster4
TRBV6.9	cluster4
TRBV6.5	cluster4
TRAV35	cluster4
TGFB1	cluster4
GADD45B	cluster4
IL4R	cluster4
PTGDR2	cluster4
MAF	cluster4
CCL15	cluster4
LAMP2	cluster4
SLC25A6	cluster4
CCL28	cluster4
COX7C	cluster4
TRAV30	cluster4
PDK3	cluster4
OPA1	cluster4
PIDD1	cluster4
MTCP1	cluster4
SIK1	cluster4
RPTOR	cluster4
LDHC	cluster4
PTK2B	cluster4
ACOT2	cluster4
TIMP1	cluster4
PLCB2	cluster4
ADORA2A	cluster4
LAMTOR1	cluster4
TRBV7.7	cluster4
TRBV7.6	cluster4
TRAV5	cluster4
TRBV11.2	cluster4
TRAV8.3	cluster4
TRAV13.2	cluster4
TRAV16	cluster4
CD27	cluster4
TRAV12.3	cluster4
SMAD2	cluster4
CD3E	cluster4
TRAF5	cluster4
BCL2	cluster4
STAT5B	cluster4
SLAMF6	cluster4
TET2	cluster4
HACD4	cluster4
PLCG1	cluster4
CD3G	cluster4
TRAC	cluster4
ZAP70	cluster4
ADD1	cluster4
TRAV38.1	cluster4
TRAV38.2	cluster4
TRBV5.6	cluster4
TPR	cluster4
TRAV1.1	cluster4
TRBV27	cluster4
VSIR	cluster4
TRAV6	cluster4
TRAV12.1	cluster4
TRAV22	cluster4
TRBV6.1	cluster4
TRAV4	cluster4
TRAV14	cluster4
TRBV28	cluster4
TRBV4.1	cluster4
TRAV19	cluster4
TRAV8.1	cluster4
CBR4	cluster4
TRAV18	cluster4
TRBV9	cluster4
TRAV25	cluster4
TRAV23	cluster4
TRAV8.2	cluster4
TRAV20	cluster4
TRAV10	cluster4
TRAV13.1	cluster4
LEF1	cluster4
TRBV10.3	cluster4
ACTN1	cluster4
TRBV5.1	cluster4
TRBC1.2	cluster4
TRBV24.1	cluster4
AKT2	cluster4
PDK1	cluster4
IL36B	cluster4
CCL11	cluster4
SH3BP2	cluster4
IL10RA	cluster4
TRBV4.2	cluster4
TRBV7.8	cluster4
TRBV3.1	cluster4
TRBV11.1	cluster4
PIK3R1	cluster4
PTPN6	cluster4
PECAM1	cluster4
CD8B	cluster4
MAPK12	cluster4
TRBV5.8	cluster4
CD274	cluster4
PDCD1LG2	cluster4
ATP6V1F	cluster4
GLUD1.2	cluster5
DOCK2	cluster5
UBE2V1	cluster5
NEDD8	cluster5
CCNC	cluster5
GNAI2	cluster5
NDUFA1	cluster5
DECR1	cluster5
RAC2	cluster5
COX6B1	cluster5
PFKL	cluster5
NDUFA2	cluster5
CD45R0	cluster5
GATA3	cluster5
CD7	cluster5
CISH	cluster5
HAVCR2	cluster5
COX7B	cluster5
RBX1	cluster5
COX5B	cluster5
NBL1	cluster5
GNG10	cluster5
MAP2K2	cluster5
SH2D1A	cluster5
COX16	cluster5
CD99	cluster5
CXCR3	cluster5
NCR3	cluster5
CMIP	cluster5
FAS	cluster5
NOD2	cluster5
TERT	cluster5
PARP1	cluster5
SHMT1	cluster5
UQCR10	cluster5
COX7A2	cluster5
TKT	cluster5
CS	cluster5
MPC2	cluster5
NCAPD2	cluster5
PPP2R5D	cluster5
SGO2	cluster5
NEK2	cluster5
MKI67	cluster5
CKAP5	cluster5
ACADVL	cluster5
CD38	cluster5
NDUFA4	cluster5
COX6C	cluster5
ATP5MF	cluster5
PPIA	cluster5
UBB	cluster5
IL32	cluster5
PKM	cluster5
PFKP	cluster5
PGAM1	cluster5
LDHA	cluster5
NCAPH	cluster5
NSD2	cluster5
NCAPG2	cluster5
BUB1	cluster5
SMC2	cluster5
AURKA	cluster5
MDH2	cluster5
FH	cluster5
CASP3	cluster5
NME2	cluster5
FKBP1A	cluster5
IL12RB2	cluster5
LIF	cluster5
PSMA2	cluster5
NDUFA6	cluster5
SRR	cluster5
IL2RB	cluster5
TFRC	cluster5
SLC2A1	cluster5
UBE2I	cluster5
UQCRQ	cluster5
TFDP1	cluster5
MTHFD1	cluster5
PSMA6	cluster5
BCL2L1	cluster5
MT2A	cluster5
CIITA	cluster5
RDH10	cluster5
SHMT2	cluster5
PHGDH	cluster5
IL2RA	cluster5
MTHFD2	cluster5
PCK2	cluster5
PSAT1	cluster5
MAP3K14	cluster5
OXSM	cluster5
IKZF4	cluster5
PCCA	cluster5
TRBV7.9	cluster5
CCR8	cluster5
TRAV26.1	cluster5
TRBV4.3	cluster5
PSMB10	cluster5
CRLF2	cluster5
CD40LG	cluster5
CCR4	cluster5
SDHA	cluster5
HIF1A	cluster5
NFIL3	cluster5
STAM	cluster5
IRF4	cluster5
TNFRSF11A	cluster5
ICOS	cluster5
SOCS4	cluster5
KYAT1	cluster5
ACSF2	cluster5
MAGED1	cluster5
PRICKLE3	cluster5
RIMKLA	cluster5
HDAC7	cluster5
MAPK3	cluster5
GRK2	cluster5
ALDOC	cluster5
PFKFB4	cluster5
GPI	cluster5
MIF	cluster5
ALDOA	cluster5
PGK1	cluster5
EGR1	cluster5
SCD	cluster5
DDIT4	cluster5
TRIM25	cluster5
HK2	cluster5
IL21	cluster5
TNFRSF18	cluster5
TNFRSF4	cluster5
MID1IP1	cluster5
ALDH1L2	cluster5
